# Supplementary material for: Subcutaneous Ticks in Wild Carnivores: Any Host-Related Differences?
Source: Animals (Basel). 2022 Dec 4;12(23):3411. doi: 10.3390/ani12233411 (PMC9739201; doi:10.3390/ani12233411)
Supplement: Supplementary file 1 [file animals-12-03411-s001.zip]

Archive with 1 entries (1 files):
- animals-2007586-supplementary.xlsx
