# Supplementary material for: Subcutaneous Ticks in Wild Carnivores: Any Host-Related Differences?
Source: Animals (Basel). 2022 Dec 4;12(23):3411. doi: 10.3390/ani12233411 (PMC9739201; doi:10.3390/ani12233411)
Supplement: Supplementary file 1 [file animals-12-03411-s001.zip › animals-2007586-supplementary.xlsx]

## Sheet: Animal_data
Species	ID	SEX	Age	Origin	SC ticks	Sarcoptic mange	cause of death
Red fox	6_19	F	adult	Caselette ATCTO2	NO	no	legal hunting
Red fox	19_19	M	adult	Caselette ATCTO2	NO	no	legal hunting
Red fox	20_19	M	adult	San Gillio ATCTO2	NO	no	legal hunting
Red fox	21_19	F	adult	ValdellaTorre CATO4	NO	yes	legal hunting
Red fox	37_19	M	adult	Varisella CATO4	YES	no	legal hunting
Red fox	46_19	M	adult	San Gillio ATCTO2	NO	no	legal hunting
Red fox	98_19	F	adult	Alpignano ATCTO2	YES	no	legal hunting
Red fox	129_19	M	adult	Viù CATO4	NO	no	legal hunting
Red fox	129_19	F	adult	Ceres CATO4	YES	no	legal hunting
Red fox	132_19	F	adult	Viù CATO4	YES	no	legal hunting
Red fox	133_19	M	adult	Varisella CATO4	YES	no	legal hunting
Red fox	145_19	M	adult	ValdellaTorre CATO4	YES	yes	legal hunting
Red fox	V_01	M	adult	PROV. BIELLA	YES	no	politraumatism
Red fox	V_02	M	adult	PROV. BIELLA	NO	no	politraumatism
Red fox	1469_19	M	adult	Lanzo CATO4	NO	no	legal hunting
Red fox	V_04	M	adult	PROV. BIELLA	NO	yes	politraumatism
Red fox	V_05	F	adult	PROV. BIELLA	NO	no	politraumatism
Red fox	AP1819_19	M	adult	Germagnano CATO4	NO	no	legal hunting
Red fox	V_07	M	adult	San Gillio ATCTO2	NO	no	legal hunting
Red fox	V_08	M	adult	San Gillio ATCTO2	NO	no	legal hunting
Red fox	V_09	M	adult	San Gillio ATCTO2	NO	no	legal hunting
Red fox	AP 73/20	M	adult	San Gillio ATCTO2	NO	no	legal hunting
Red fox	AP 74/20	M	adult	Alpignano ATCTO2	NO	no	legal hunting
Red fox	75/20	F	adult	Alpignano ATCTO2	YES	no	legal hunting
Red fox	87/20	M	adult	ValdellaTorre CATO4	YES	yes	legal hunting
Red fox	V_14	M	adult	Vaie	YES	no	politraumatism
Red fox	V_15	F	adult	Coassolo CATO4	NO	no	legal hunting
Red fox	V_16	F	adult	San Gillio	NO	no	politraumatism
Red fox	V_17	F	adult	La Cassa CATO4	NO	no	legal hunting
Red fox	V_18	F	adult	Givoletto CATO4	YES	no	legal hunting
Wolf	T177b	M	adult	Valle Grana	NO	no	politraumatism
Wolf	T178	F	adult	Nucetto	NO	no	politraumatism
Wolf	T179	F	juvenile	Sanfront	NO	no	unknown
Wolf	T180	M	juvenile	Borgo San Dalmazzo	NO	no	unknown
Wolf	T182	M	subadult	Volpeglino	NO	no	politraumatism
Wolf	T184	F	juvenile	Scopello	NO	no	unknown
Wolf	T185	M	subadult	Volpedo	NO	no	politraumatism
Wolf	T186	F	subadult	Montechiaro d'Acqui	NO	no	unknown
Wolf	T189	F	adult	Rivalta Bormida	NO	no	politraumatism
Wolf	T193	M	juvenile	Cissone	NO	no	politraumatism
Wolf	T194	M	juvenile	Capanne di Marcarolo	NO	no	politraumatism
Wolf	T195	F	adult	Melle	NO	no	unknown
Wolf	T196	F	juvenile	Montegioco	NO	no	politraumatism
Wolf	T198	F	juvenile	Roccavione	NO	no	unknown
Wolf	T199	F	juvenile	Ornavasso	NO	no	politraumatism
Wolf	T201	F	juvenile	Montemarzino	NO	no	politraumatism
Wolf	T202	F	juvenile	Argentera	NO	no	politraumatism
Wolf	T211	M	adult	Montacuto	NO	no	politraumatism
Wolf	T218	M	subadult	San Sebastiano Curone	NO	no	politraumatism
Wolf	T223	F	adult	Salussola	NO	no	politraumatism
Wolf	T227	F	adult	San Damiano Macra	NO	no	politraumatism
Wolf	T228	F	juvenile	Bene Vagienna	NO	no	politraumatism
Wolf	T230	M	juvenile	Envie	NO	no	politraumatism
Wolf	T232	F	subadult	Venasca	NO	no	politraumatism
Badger	T_01	F	adult	PROV. BIELLA	NO	no	politraumatism
Badger	T_02	M	adult	PROV. BIELLA	NO	no	politraumatism
Badger	T_03	F	adult	PROV. BIELLA	NO	no	politraumatism
Badger	T_04	M	adult	PROV. BIELLA	NO	no	politraumatism
Badger	T_05	M	adult	PROV. TO (Quincinetto)	NO	no	politraumatism
Badger	T_06	F	adult	PROV. TO (San Gillio)	NO	no	politraumatism
Pine marten	M_1	M	adult	VALDIERI	NO	no	politraumatism
Stone marten	F_1	M	adult	Val Chisone	NO	no	politraumatism
Stone marten	F_2	M	adult	Chieri	NO	no	politraumatism

## Sheet: SCT_red fox
ID	Sex	Origin	SCT Localization (Anterior)	SCT Localization (Posterior)	EARS	NECK	AXILLAR REGION	SHOULDER	BACK	BELLY	INGUINAL REGION	ANORECTAL REGION	LEGS	TAIL	TOTAL SCT
37_19	M	Varisella CATO4	1	0	0	1	0	0	0	0	0	0	0	0	1
98_19	F	Alpignano ATCTO2	1	0	1	0	0	0	0	0	0	0	0	0	1
129_19	F	Ceres CATO4	13	2	2	0	2	7	1	0	0	0	3	0	15
132_19	F	Viù CATO4	7	3	0	0	1	3	1	3	0	0	2	0	10
133_19	M	Varisella CATO4	2	3	0	0	2	0	0	2	0	0	1	0	5
145_19	M	ValdellaTorre CATO4	2	2	0	0	0	2	0	2	0	0	0	0	4
V_01	M	PROV. BIELLA	0	2	0	0	0	0	0	0	0	0	2	0	2
75/20	F	Alpignano ATCTO2	1	0	1	0	0	0	0	0	0	0	0	0	1
87/20	M	ValdellaTorre CATO4	2	0	0	2	0	0	0	0	0	0	0	0	2
V_14	M	Vaie	1	0	1	0	0	0	0	0	0	0	0	0	1
V_18	F	Givoletto CATO4	7	2	0	0	3	3	1	2	0	0	0	0	9
			37	14
